# Supplementary material for: MGMT Promoter and Enhancer Methylation in Melanoma Brain Metastases and Glioblastoma: Shared and Distinct Features
Source: Cells. 2026 Feb 26;15(5):410. doi: 10.3390/cells15050410 (PMC12984658; doi:10.3390/cells15050410)
Supplement: Supplementary file 1 [file cells-15-00410-s001.zip]

Archive with 1 entries (1 files):
- cells-4160934-supplementary.pdf
